# Supplementary material for: Chemical characterisation of potential pheromones from the shoulder gland of the Northern yellow-shouldered-bat, Sturnira parvidens (Phyllostomidae: Stenodermatinae)
Source: PeerJ. 2019 Sep 18;7:e7734. doi: 10.7717/peerj.7734 (PMC6754726; doi:10.7717/peerj.7734)
Supplement: Supplemental Information 5 — Tabs show absolute and percentage peak areas for direct injection of medium-chain triglyceride extracts and headspace compounds respectively. LRI, linear retention index Other labels and abbreviations as in Tables 1 and 2. [file peerj-07-7734-s005.xlsx]

## Sheet: Direct injection peak areas
	Bat extract injected in splitless mode
	100 °C (5 min) to 320 °C (20 min) at 5 °C per min
	15 m DB-5 column
			PEAK AREA
Peak	Identification based on mass spectrum and LRI (LRI where available)	CAS No.	Adult male 1	Adult male 2	Adult male 3	Adult male 4	Adult male 5	Juv. male 1	Juv. male 2	Juv. male 3	Juv. male 4	Juv. male 5	Female 1	Female 2	Female 3	Female 4	Female 5
LRI
1386	Anthranilic acid (2-Aminobenzoic acid) (119*4.0) MW 137	118-92-3	2537768	5179124	6402424	3312528	2301648	0	204452	0	510168	92632	0	159892	0	0	604740
1503	Anthranilic acid propyl ester (119*3.2) MW 179	30954-98-4	3.44947e+06	24389424	2.87013e+07	1.17092e+07	5.0361e+06	174266	92150.4	0	609523	196403	121683	287651	65296	101962	350982
1552	Vanillic acid (168*4.0) MW 168	121-34-6	392600	486204	473524	342248	452008	0	0	0	0	0	0	0	0	0	0
1626	3,4-Dimethoxybenzoic acid (veratric acid)?(182*3.5) MW 182	93-07-2	558523	1.7767e+06	2777145	1687014	524202	0	0	0	0	0	0	0	0	0	0
1666	4-(4-Methoxyphenyl)butyric acid (121*3.0) MW194	4521-28-2	1143849	41955246	9069582	9063606	1834308	0	0	0	0	53382	0	0	0	0	167484
1671	vanillic acid propyl ester (151*4.0) MW 210	6273-95-6	0	13073800	11189272	1079456	427200	0	28924	0	0	0	0	0	0	0	95152
1682	anthranilic acid hydroxypropyl ester (120*5.3) MW 195	1494580-59-4	633424	6.45109e+06	4.92366e+06	3.68117e+06	835391	0	0	0	249185	35949.9	0	126532	0	0	143338
1722	β-(4-Hydroxy-3-methoxyphenyl)propionic acid (α,β-Dihydroferulic acid) (137*3.35) MW 196	1135-23-5	1.25024e+06	8.1776e+06	4.30302e+06	3.20301e+06	1.69747e+06	0	380449	436183	56082.3	615465	460551	181074	0	85609.2	134968
1741	β-(4-Hydroxy-3-methoxyphenyl)propionic acid (α,β-Dihydroferulic acid) (137*3.35) MW 196	1135-23-5	334524	1.66888e+06	1.32338e+06	422602	259823	0	0	0	23352.9	50374	0	0	0	24237.2	0
1744	veratric acid propyl ester(165*4) MW 224	1146219-04-6	174576	454924	621928	614800	140592	0	0	0	0	31316	0	0	0	0	77288
1764	3-(3,4-Dimethoxyphenyl)propionic acid (151*3.55) MW 210	2107-70-2	191334	1.53891e+06	1.20104e+06	429422	194345	0	0	0	0	0	0	0	0	0	0
1828	α,β-Dihydroferulic acid, propyl ester (3.9*137) MW 238	4624-23-1	1.21574e+07	2.43636e+08	1.33561e+08	7.19995e+07	1.99387e+07	428746	0	122284	1.06629e+06	517655	280827	1.07656e+06	147986	173882	1.76221e+06
1852	hydroisoferulic acid, propyl ester (5.0*137) MW 238	4624-23-1	392440	6713575	6546435	1236775	889135	0	0	0	0	0	0	0	21310	0	95075
1984	α,β-Dihydroferulic acid, hydroxypropyl ester (4.9*137) MW 254	No CAS No.	368994	5.34189e+06	5.15368e+06	1.80783e+06	421831	0	0	0	60412.1	0	0	56492.1	0	0	91767.2
2055	3-(3,5-dimethoxy-4-hydroxyphenyl)propionic acid propyl ester (hydrosinapinic acid propyl ester) (167*5.4)MW268		168286	3.37229e+06	1.95628e+06	3.51824e-05	223063	0	0	0	0	0	0	0	0	0	41293.8

## Sheet: Direct injection % peak areas
		Percentage peak area
Peak LRI	Identification based on mass spectrum and LRI (LRI where available)	Adult male 1	Adult male 2	Adult male 3	Adult male 4	Adult male 5	Juv. male 1	Juv. male 2	Juv. male 3	Juv. male 4	Juv. male 5	Female 1	Female 2	Female 3	Female 4	Female 5
1386	Anthranilic acid (2-Aminobenzoic acid) (119*4.0) MW 137	10.6838	1.42199	2.93415	2.99535	6.54327	0	28.9602	0	19.8123	5.81429	0	8.46795	0	0	16.9666
1503	Anthranilic acid propyl ester (119*3.2) MW 179	14.522	6.69642	13.1535	10.588	14.3169	28.8992	13.0529	0	23.6707	12.3278	14.099	15.2341	27.8339	26.4362	9.84716
1552	Vanillic acid (168*4.0) MW 168	1.65281	0.133493	0.21701	0.309477	1.285	0	0	0	0	0	0	0	0	0	0
1626	3,4-Dimethoxybenzoic acid (veratric acid)?(182*3.5) MW 182	2.35133	0.487816	1.27273	1.52548	1.49023	0	0	0	0	0	0	0	0	0	0
1666	4-(4-Methoxyphenyl)butyric acid (121*3.0) MW194	4.81551	11.5193	4.15648	8.19575	5.21469	0	0	0	0	3.35066	0	0	0	0	4.69893
1671	vanillic acid propyl ester (151*4.0) MW 210	0	3.58958	5.12791	0.976096	1.21447	0	4.09702	0	0	0	0	0	0	0	2.66958
1682	anthranilic acid hydroxypropyl ester (120*5.3) MW 195	2.66666	1.77123	2.25646	3.32869	2.3749	0	0	0	9.67704	2.25649	0	6.7012	0	0	4.0215
1722	β-(4-Hydroxy-3-methoxyphenyl)propionic acid (α,β-Dihydroferulic acid) (137*3.35) MW 196	5.26342	2.24526	1.97202	2.89631	4.82567	0	53.8899	78.1036	2.17795	38.6313	53.3625	9.58977	0	22.1964	3.78667
1741	β-(4-Hydroxy-3-methoxyphenyl)propionic acid (α,β-Dihydroferulic acid) (137*3.35) MW 196	1.40832	0.458213	0.606489	0.382138	0.73864	0	0	0	0.906903	3.16185	0	0	0	6.28413	0
1744	veratric acid propyl ester(165*4) MW 224	0.73495	0.124905	0.285022	0.555932	0.399684	0	0	0	0	1.96563	0	0	0	0	2.16839
1764	3-(3,4-Dimethoxyphenyl)propionic acid (151*3.55) MW 210	0.805502	0.422527	0.550424	0.388304	0.552495	0	0	0	0	0	0	0	0	0	0
1828	α,β-Dihydroferulic acid, propyl ester (3.9*137) MW 238	51.1817	66.8933	61.2093	65.1054	56.683	71.1008	0	21.8964	41.409	32.492	32.5385	57.0151	63.0822	45.0833	49.4406
1852	hydroisoferulic acid, propyl ester (5.0*137) MW 238	1.65214	1.8433	3.00015	1.11835	2.52769	0	0	0	0	0	0	0	9.08388	0	2.66742
1984	α,β-Dihydroferulic acid, hydroxypropyl ester (4.9*137) MW 254	1.55344	1.46668	2.36187	1.63472	1.19921	0	0	0	2.34609	0	0	2.99185	0	0	2.57462
2055	3-(3,5-dimethoxy-4-hydroxyphenyl)propionic acid propyl ester (hydrosinapinic acid propyl ester) (167*5.4)MW268	0.708468	0.925904	0.896539	3.18136e-11	0.634138	0	0	0	0	0	0	0	0	0	1.15854

## Sheet: Headspace peak areas
Bat extract (0.5 mL) was analysed by SPME (40 C, 20 min, DVB/Carboxen/PDMS fibre). Major peaks are listed.
	Bat extract analysed by SPME
	40 °C (5 min) to 230 °C (5 min) at 4 °C per min
	30 m Stabilwax DA column
			PEAK AREA
Peak LRI	Identification based on mass spectrum and LRI (LRI where available)	CAS No.	Adult male 1	Adult male 2	Adult male 3	Adult male 4	Adult male 5	Juv. male 1	Juv. male 2	Juv. male 3	Juv. male 4	Juv. male 5	Female 1	Female 2	Female 3	Female 4	Female 5
904	Ethyl acetate		110855492	80930806	112304176	93488230	71781821	113280836	135984530	107336348	119797162	122407555	128869755	125814214	109976338	128223116	134798945
912	Isopropyl acetate		48064284	35800182	54876101	38017176	30329586	43283015	63347502	47912133	47978883	53590002	57877253	56870418	49117124	51438403	60994100
916	2-Butanone		75333666	39201921	69542568	45297949	33838553	52984406	76549392	51646568	58337010	68644924	73939454	72458959	54442288	61184650	77305565
939	Isopropyl alcohol		53842049	79797664	65736073	68648842	114079469	79060154	86054500	89468443	101016334	98135366	96996537	87210741	101737309	102574779	95693705
947	Ethanol		107568773	196625216	106064160	86113525	76227996	135465613	125271698	229437409	137949729	181683243	134739896	130456769	185528746	154450959	164719625
972	Ethyl propanoate		13603667	9354500	9812380	8918074	7195239	9637292	12054417	10455649	10625939	6788278	10775191	10290954	14015058	11261473	7116959
1030	alpha-Pinene		9664243	9369035	8841861	9064857	7122598	10634478	8181383	8033781	27411114	8616868	9472931	9922968	707734	10495315	33451167
1038	2-Butanol (45*2.2, 59*8.3)		1.43904e+07	24030371	1.7527e+07	1.51705e+07	1.40007e+07	8.02712e+06	1.09582e+07	8.29836e+06	8.77033e+06	9.02588e+06	8.6808e+06	7.37178e+06	950476	9.03692e+06	9.27469e+06
1052	1-Propanol (59*8.25)		610025738	7.6868e+08	7.15377e+08	767745462	5.06144e+08	12763014	1.75892e+08	1.90542e+07	1.00782e+07	4.09702e+06	2.1069e+06	4.9157e+07	1.73202e+07	1.86344e+07	1.62952e+08
1096	Methanamine, N-hydroxy-N-methyl- (60*4.5)	5725-96-2	21425400	4.65088e+08	1.78607e+06	1.07259e+07	4.28144e+06	9.95618e+06	1.15075e+06	0	0	7538599	156213	1.9778e+07	6.98136e+06	5019345	2.18372e+07
1132	2-Pentanol (45*2.3)		1.69561e+06	4458200	1.32511e+06	2.68634e+06	1.21866e+06	908534	739466	729385	720797	783939	773600	870996	925904	1.02836e+06	1.18226e+06
1138	3-methylthiophene (97*2.3)		310206	5.2947e+06	3.536e+06	3.85827e+06	288089	2.53143e+07	2.62724e+06	697818	323622	174761	3.71306e+06	329677	694554	1.61797e+06	222442
1140	1-Methoxy-2-propanol (45*1.8)		5089797	14385497	8.96451e+06	5.90671e+06	3.86937e+06	5.8289e+06	8.68968e+06	1.67145e+07	8078706	2.48342e+06	11970396	1.04311e+07	4.33152e+06	1.36096e+07	1.27613e+07
1156	1-Butanol (56*4.3)		6.62688e+06	20678994	5351608	9.35618e+06	5.71359e+06	4.22865e+06	5.6725e+06	4.65014e+06	4.3091e+06	4.44534e+06	3.37035e+06	3.53192e+06	4193446	4.52615e+06	5.95806e+06
1212	Limonene (68*7)		6958630	5337896	5001276	6.69643e+06	1951222	9666279	2453227	2427789	2328445	2355626	6165901	2861278	2567147	3531325	3285884
1262	3-Methyl-3-buten-1-ol (68*9.5)		2.64741e+06	9049453	4.63464e+06	899034	2507943	4897611	9235862	1.00205e+06	820952	436658	292628	8152159	7108356	3849419	3.91682e+07
1313	3-methylpyridine (93*4)		775172	2186564	674340	897892	1325256	519856	220280	178496	120688	201496	228864	363188	347404	571808	502172
1404	Methyl octanoate		1516686	9893080	1712726	13287720	1118945	24729021	2671406	1323686	1503119	647873	9546952	12553310	2561647	1307015	1682616
1448	Ethyl octanoate		1055748	5436214	1346199	6504200	871537	12078279	2069673	1492669	1235187	1022413	9515544	10073132	2316336	1123883	1144425
1457	(E)-linalool oxide furanoid (94*12.25)		204354	2756936	1.20616e+06	484782	218246	0	52552.5	0	0	0	0	55688.5	0	86252.2	66419.5
1474	Acetic acid		62351235	38546082	39248664	31375069	22855782	28509147	15464761	11177820	11124081	9425698	23081469	19243595	16827565	13077024	17464185
1485	(Z)-linalool oxide furanoid (94*12.25)		741615	8.08081e+06	8390319	1.92966e+06	758532	0	82381.2	0	89302.5	45190.2	0	86558.5	0	171390	139724
1533	Propyl octanoate (145*9)		725508	27629298	2191059	73869264	3578850	929511	328482	213939	225603	103653	153981	1141083	187038	442161	366651
1551	Benzaldehyde		4412599	2428156	1985310	1637324	1110507	1709161	1420670	1372254	1256729	1473025	1561991	1532582	1241957	1760147	1592525
1558	Linalool (93*11.5)		216683	1.88194e+06	1.40607e+06	560039	211945	102580	114620	161276	155158	101890	150316	143842	94001	129352	0
1560	Propanoic acid (74*6)		3471228	3940818	2398284	2414886	1913298	2850624	1788054	1125804	1112442	1147902	2121276	2155050	1907844	1396236	1680342
1620	Propylene glycol (61*25)		10897800	38499175	108739825	32562375	16164700	2859500	3098575	2653425	2073375	1636950	2440075	5829150	4796700	4623875	4193700
1648	Butyric acid		5996289	5814602	2804425	1540021	1957001	2608980	2493075	656716	1061926	709992	2955477	4333021	1492562	1172475	1587785
1663	Acrylic acid		5736950	10290655	8451984	15226120	6750497	9070384	2374171	665698	725381	1081361	1264133	9414329	8061604	4291193	13988724
1757	Pentanoic acid		3690405	1068957	1009368	861632	575455	948970	711196	300868	397179	277286	949078	1056505	607753	485235	509580
1777	(E)- or (Z)-linalool oxide (pyranoid) (94*9.4)		183638	2127784	1.29571e+06	771524	249344	0	0	0	0	28782.8	0	0	0	67341.6	58280
1847	3,4-dimethylbenzaldehyde		2083494	2282529	1361054	1858203	1644422	2963371	1967763	1832497	1703362	2321557	2489683	2139112	1400390	2214814	1792269
1864	Hexanoic acid		4331265	4225671	3844245	5893797	1899448	3599637	1793283	910893	1103025	966536	2587036	2916210	1047515	1133191	1326353
1886	Guaiacol (109*4)		1914824	10281068	20763968	6531180	1446892	119576	75280	40256	77800	59868	49452	102680	104836	100968	220628
1899	Benzyl alcohol (108*5.6)		20029780	2.34705e+06	4587828	1.39187e+06	891990	285023	219016	176042	192886	177178	1462397	375004	318181	385286	978275
1925	Propyl salicylate (120*3.6)		2057907	918918	1.33773e+06	480427	297414	0	32331.6	47329.2	18655.2	20646	0	27471.6	35208	36658.8	35312.4
2031	Phenol		1504194	1301475	1839169	1814549	923048	478837	300335	319206	282008	250945	1007909	666519	395947	982807	808376
2056	4-Ethyl-2-methoxyphenol (137*3.5)		385161	1249007	332182	1.45715e+06	287970	72807	24608.5	21287	23604	15827	17566.5	33932.5	20576.5	28773.5	25823
2061	4-Ethyl-2-methoxyphenol (137*3.5)		228532	1676172	444728	275096	131663	29375.5	21472.5	19460	0	25595.5	12974.5	36606.5	25396	24174.5	17461.5
2076	Octanoic acid		11864960	236788582	19511109	712486560	17457043	194514651	19269753	15100934	13075785	7197369	79511353	41099231	9383882	19980919	14451873
2197	4-Vinyl-2-methoxyphenol (135*4.5)		646952	1802441	1.58323e+06	554360	448402	37858.5	50157	59841	0	12195	0	57249	47745	36288	46354.5
>2200	Anthranilic acid propyl ester (119*3.2)		1483312	6467680	1.24751e+07	6.62575e+06	1.4929e+06	68569.6	169027	157546	139379	215814	79753.6	201104	273190	405040	150291

## Sheet: Headspace % peak areas
		PEAK AREA
Peak retention time	Identification based on mass spectrum and LRI (LRI where available)	Adult male 1	Adult male 2	Adult male 3	Adult male 4	Adult male 5	Juv. male 1	Juv. male 2	Juv. male 3	Juv. male 4	Juv. male 5	Female 1	Female 2	Female 3	Female 4	Female 5
904	Ethyl acetate	8.96448	3.68201	7.79013	4.46056	7.42213	13.8991	17.3966	16.8272	20.7893	20.3885	18.6474	17.6918	17.9087	20.1445	15.0521
912	Isopropyl acetate	3.88678	1.62876	3.80655	1.8139	3.13603	5.31066	8.10407	7.51124	8.32615	8.9261	8.3748	7.99702	7.99832	8.08124	6.81078
916	2-Butanone	6.09196	1.78352	4.82391	2.16128	3.49886	6.50098	9.793	8.09669	10.1237	11.4337	10.699	10.1891	8.86548	9.61242	8.63217
939	Isopropyl alcohol	4.35401	3.63046	4.55987	3.27541	11.7956	9.70037	11.009	14.0261	17.5302	16.3457	14.0353	12.2634	16.5671	16.115	10.6854
947	Ethanol	8.69869	8.94562	7.35728	4.1087	7.88186	16.6211	16.0261	35.9692	23.9395	30.2617	19.4968	18.3446	30.2118	24.265	18.3931
972	Ethyl propanoate	1.10008	0.425591	0.680649	0.425504	0.743977	1.18246	1.54213	1.63914	1.844	1.13067	1.55916	1.4471	2.28224	1.76924	0.794701
1030	alpha-Pinene	0.781512	0.426252	0.613327	0.432507	0.736466	1.30481	1.04665	1.25946	4.75687	1.43525	1.37073	1.39535	0.115249	1.64887	3.73526
1038	2-Butanol (45*2.2, 59*8.3)	1.1637	1.09328	1.21578	0.723825	1.44766	0.984896	1.40189	1.30094	1.52198	1.50337	1.25611	1.03661	0.154777	1.41975	1.03564
1052	1-Propanol (59*8.25)	49.3305	34.9717	49.6231	36.6311	52.3346	1.56597	22.5019	2.98715	1.74895	0.682411	0.304867	6.91237	2.82045	2.92755	18.1957
1096	Methanamine, N-hydroxy-N-methyl- (60*4.5)	1.73259	21.1596	0.123893	0.51176	0.442695	1.22158	0.147216	0	0	1.25565	0.0226039	2.78115	1.13686	0.788565	2.43841
1132	2-Pentanol (45*2.3)	0.137117	0.202829	0.0919177	0.128172	0.126008	0.111474	0.0946002	0.114347	0.125086	0.130575	0.111939	0.122478	0.150776	0.161561	0.132015
1138	A methylthiophene (97*2.3)	0.0250852	0.240887	0.245279	0.184088	0.029788	3.10596	0.336104	0.109398	0.0561606	0.0291086	0.537278	0.0463587	0.113102	0.254191	0.0248386
1140	1-Methoxy-2-propanol (45*1.8)	0.411593	0.65448	0.621835	0.281824	0.400087	0.715183	1.11167	2.62035	1.40196	0.413645	1.73211	1.4668	0.705353	2.13814	1.42497
1156	1-Butanol (56*4.3)	0.535891	0.940808	0.371221	0.446407	0.590777	0.518839	0.725685	0.729007	0.747793	0.740429	0.487688	0.496653	0.682868	0.711081	0.665295
1212	Limonene (68*7)	0.562719	0.242852	0.34692	0.319504	0.201753	1.18601	0.313842	0.380607	0.404073	0.392359	0.892202	0.402348	0.418039	0.554789	0.366912
1262	3-Methyl-3-buten-1-ol (68*9.5)	0.214087	0.411712	0.321488	0.0428952	0.259318	0.600918	1.18155	0.157093	0.142466	0.0727309	0.0423432	1.14634	1.15754	0.604763	4.37364
1313	A methylpyridine (93*4)	0.0626853	0.0994795	0.0467765	0.0428407	0.13703	0.0637843	0.0281805	0.027983	0.0209439	0.0335617	0.0331165	0.0510709	0.0565719	0.089834	0.056074
1404	Methyl octanoate	0.122649	0.450094	0.118806	0.633991	0.115697	3.03415	0.341754	0.207516	0.260848	0.107911	1.38144	1.76523	0.417143	0.205339	0.187886
1448	Ethyl octanoate	0.0853745	0.247325	0.0933809	0.310332	0.0901156	1.48196	0.264774	0.234007	0.214352	0.170296	1.37689	1.41647	0.377196	0.176568	0.12779
1457	Linalool oxide furanoid (94*12.25)	0.0165254	0.125429	0.0836669	0.0231302	0.0225663	0	0.00672306	0	0	0	0	0.00783082	0	0.0135507	0.0074166
1474	Acetic acid	5.04212	1.75369	2.72254	1.49698	2.36325	3.49796	1.97841	1.75236	1.93045	1.56997	3.33987	2.706	2.74023	2.05447	1.9501
1485	Linalool oxide furanoid (94*12.25)	0.0599717	0.367643	0.582006	0.0920688	0.0784311	0	0.0105391	0	0.0154974	0.00752701	0	0.0121717	0	0.0269262	0.0156019
1533	Propyl octanoate (145*9)	0.0586692	1.25702	0.151986	3.52449	0.370048	0.114047	0.0420228	0.0335395	0.0391507	0.0172647	0.0222809	0.160457	0.0304576	0.0694658	0.0409413
1551	Benzaldehyde	0.356831	0.110471	0.137714	0.0781209	0.114825	0.209707	0.181747	0.21513	0.21809	0.245351	0.226019	0.215509	0.202243	0.276528	0.177826
1558	Linalool (93*11.5)	0.0175224	0.0856204	0.097534	0.0267209	0.0219148	0.0125862	0.0146634	0.0252834	0.0269258	0.0169711	0.0217507	0.0202268	0.0153073	0.0203219	0
1560	Propanoic acid (74*6)	0.280705	0.179291	0.16636	0.11522	0.197832	0.34976	0.228747	0.176494	0.193051	0.191198	0.306947	0.303039	0.310677	0.219356	0.187632
1620	PG (61*25)	0.881265	1.75155	7.54288	1.55363	1.67141	0.350849	0.396402	0.41598	0.359809	0.272655	0.353077	0.819685	0.781103	0.726434	0.468281
1648	Butyric acid	0.484898	0.26454	0.194533	0.0734783	0.202351	0.320112	0.31894	0.102954	0.184284	0.118258	0.427656	0.609302	0.243052	0.184202	0.177297
1663	Propenoic acid	0.463926	0.468182	0.586283	0.726477	0.697991	1.1129	0.303729	0.104362	0.125881	0.180114	0.182919	1.32383	1.31277	0.674168	1.56202
1757	Pentanoic acid	0.29843	0.0486331	0.0700162	0.0411107	0.0595012	0.116435	0.0909836	0.0471674	0.0689256	0.0461855	0.137331	0.148564	0.0989676	0.0762329	0.0569012
1777	Linalool oxide (pyranoid) (94*9.4)	0.0148502	0.0968053	0.0898783	0.0368114	0.0257818	0	0	0	0	0.00479414	0	0	0	0.0105797	0.00650772
1847	A dimethylbenzaldehyde	0.168485	0.103846	0.0944113	0.0886596	0.170031	0.363594	0.251737	0.287283	0.295598	0.386685	0.360255	0.300798	0.228042	0.347959	0.20013
1864	Hexanoic acid	0.350254	0.19225	0.266661	0.281208	0.1964	0.441661	0.229415	0.142802	0.191417	0.160989	0.374342	0.410072	0.170579	0.17803	0.148105
1886	Guaiacol (109*4)	0.154845	0.467745	1.44032	0.311619	0.149607	0.0146715	0.0096306	0.00631098	0.0135012	0.00997178	0.00715567	0.0144387	0.0170717	0.0158626	0.024636
1899	Benzyl alcohol (108*5.6)	1.61973	0.106781	0.318241	0.0664096	0.0922305	0.0349712	0.0280188	0.0275982	0.0334731	0.0295113	0.211608	0.0527324	0.0518131	0.0605303	0.109237
1925	Propyl 2-hydroxybenzoate (120*3.6)	0.166415	0.0418069	0.0927938	0.0229224	0.0307522	0	0.0041362	0.00741985	0.00323738	0.00343885	0	0.00386301	0.00573334	0.00575929	0.00394309
2031	Phenol	0.121639	0.0592117	0.127576	0.0865767	0.0954418	0.0587514	0.038422	0.0500423	0.0489391	0.0417981	0.145844	0.0937248	0.0644767	0.154404	0.0902657
2056	4-Ethyl-2-methoxyphenol (137*3.5)	0.0311466	0.0568246	0.0230422	0.0695244	0.0297756	0.00893313	0.00314818	0.00333719	0.00409619	0.00263619	0.00254186	0.00477153	0.00335072	0.00452046	0.00288347
2061	4-Ethyl-2-methoxyphenol (137*3.5)	0.0184806	0.0762588	0.0308491	0.0131256	0.0136138	0.00360426	0.00274699	0.00305077	0	0.00426326	0.0018774	0.00514754	0.00413553	0.00379794	0.0019498
2076	Octanoic acid	0.959476	10.7729	1.35341	33.9945	1.80503	23.8662	2.46519	2.36739	2.26914	1.19881	11.5052	5.7793	1.52809	3.1391	1.61374
2197	4-Vinyl-2-methoxyphenol (135*4.5)	0.0523166	0.0820035	0.109823	0.0264499	0.0463642	0.00464509	0.00641661	0.00938134	0	0.00203123	0	0.00805026	0.00777488	0.00570103	0.00517608
>2200	Propyl 2-aminobenzoate (119*3.2)	0.11995	0.294252	0.865351	0.316131	0.154364	0.00841322	0.0216237	0.0246986	0.0241876	0.0359466	0.0115403	0.0282789	0.0444868	0.0636339	0.016782

## Sheet: ANOVA_HID
	1	93872105
	2	1.19761e+08
	3	1.25536e+08

## Sheet: ANOVA_HID1
	1	4.14175e+07
	2	51222307
	3	5.52595e+07

## Sheet: ANOVA_HID2
	1	5.26429e+07
	2	6.16325e+07
	3	6.78662e+07

## Sheet: ANOVA_HID3
	1	7.64208e+07
	2	9.0747e+07
	3	9.68426e+07

## Sheet: ANOVA_HID4
	1	114519934
	2	1.61962e+08
	3	153979199

## Sheet: ANOVA_HID5
	1	9.77677e+06
	2	9.91231e+06
	3	1.06919e+07

[truncated: 36 more sheets: ANOVA_HID6, ANOVA_HID7, ANOVA_HID8, ANOVA_HID9, ANOVA_HID10, ANOVA_HID11, ANOVA_HID12, ANOVA_HID13, ANOVA_HID14, ANOVA_HID15, ANOVA_HID16, ANOVA_HID17, ANOVA_HID18, ANOVA_HID19, ANOVA_HID20, ANOVA_HID21, ANOVA_HID22, ANOVA_HID23, ANOVA_HID24, ANOVA_HID25 …]
